# Supplementary material for: The Preventive Effect of Exercise and Oral Branched-Chain Amino Acid Supplementation on Obesity-Induced Brain Changes in Ldlr−/−.Leiden Mice
Source: Nutrients. 2023 Mar 31;15(7):1716. doi: 10.3390/nu15071716 (PMC10097391; doi:10.3390/nu15071716)
Supplement: Supplementary file 1 [file nutrients-15-01716-s001.zip]

Archive with 1 entries (1 files):
- nutrients-2256139-supplementary.pdf
